# Supplementary material for: Cell-specific responses of Anopheles gambiae fat body to blood feeding and infection at single-nuclei resolution
Source: Nat Commun. 2026 Feb 24;17:3119. doi: 10.1038/s41467-026-69806-1 (PMC13043729; doi:10.1038/s41467-026-69806-1)
Supplement: Supplementary file 13 — Source Data [file 41467_2026_69806_MOESM13_ESM.xlsx]

## Sheet: Sheet1
Source data: Fluorescent intensity mean per voxel per oenocyte cluster.
Naive - field 1
Intensity Mean	Unit	Category	Channel	Image	Time	ID
46.5559		Surface	2	Image 1	1	49
46.6574		Surface	2	Image 1	1	50
65.9879		Surface	2	Image 1	1	51
53.091		Surface	2	Image 1	1	66
60.9748		Surface	2	Image 1	1	67
48.8796		Surface	2	Image 1	1	70
49.7998		Surface	2	Image 1	1	83
67.7319		Surface	2	Image 1	1	93
62.0969		Surface	2	Image 1	1	96
44.1712		Surface	2	Image 1	1	97
53.0184		Surface	2	Image 1	1	102
53.8037		Surface	2	Image 1	1	103
63.6882		Surface	2	Image 1	1	113
50.889		Surface	2	Image 1	1	116
Naive - field 2
Intensity Mean	Unit	Category	Channel	Image	Time	ID
58.1397		Surface	2	Image 1	1	0
63.9341		Surface	2	Image 1	1	4
49.9609		Surface	2	Image 1	1	8
51.7878		Surface	2	Image 1	1	9
59.1599		Surface	2	Image 1	1	10
54.9521		Surface	2	Image 1	1	11
46.5697		Surface	2	Image 1	1	21
57.0635		Surface	2	Image 1	1	22
60.352		Surface	2	Image 1	1	27
65.7096		Surface	2	Image 1	1	30
51.8191		Surface	2	Image 1	1	32
54.7112		Surface	2	Image 1	1	33
59.6212		Surface	2	Image 1	1	34
70.5143		Surface	2	Image 1	1	36
Naive - field 3
Intensity Mean	Unit	Category	Channel	Image	Time	ID
55.1433		Surface	2	Image 1	1	1
34.6649		Surface	2	Image 1	1	2
50.6632		Surface	2	Image 1	1	8
48.0069		Surface	2	Image 1	1	9
37.5943		Surface	2	Image 1	1	11
56.3998		Surface	2	Image 1	1	16
51.548		Surface	2	Image 1	1	20
53.8275		Surface	2	Image 1	1	21
58.4274		Surface	2	Image 1	1	22
49.6814		Surface	2	Image 1	1	25
53.2772		Surface	2	Image 1	1	28
45.4826		Surface	2	Image 1	1	30
42.8603		Surface	2	Image 1	1	33
46.4706		Surface	2	Image 1	1	35
38.2424		Surface	2	Image 1	1	36
37.5679		Surface	2	Image 1	1	37
35.9088		Surface	2	Image 1	1	38
52.3727		Surface	2	Image 1	1	39
49.3177		Surface	2	Image 1	1	40
44.6701		Surface	2	Image 1	1	41
48.2171		Surface	2	Image 1	1	43
42.6667		Surface	2	Image 1	1	44
Naive - field 4
Intensity Mean	Unit	Category	Channel	Image	Time	ID
45.6428		Surface	2	Image 1	1	30
42.8917		Surface	2	Image 1	1	55
42.1467		Surface	2	Image 1	1	65
34.6479		Surface	2	Image 1	1	69
26.4849		Surface	2	Image 1	1	77
45.8664		Surface	2	Image 1	1	78
29.2392		Surface	2	Image 1	1	81
29.9627		Surface	2	Image 1	1	82
33.3723		Surface	2	Image 1	1	83
30.6302		Surface	2	Image 1	1	84
37.505		Surface	2	Image 1	1	85
34.3512		Surface	2	Image 1	1	87
36.8842		Surface	2	Image 1	1	88
Naive - field 5
Intensity Mean	Unit	Category	Channel	Image	Time	ID
35.1229		Surface	2	Image 1	1	1
42.1958		Surface	2	Image 1	1	2
40.1209		Surface	2	Image 1	1	4
27.5206		Surface	2	Image 1	1	5
33.9854		Surface	2	Image 1	1	8
24.7357		Surface	2	Image 1	1	10
24.7061		Surface	2	Image 1	1	15
39.6581		Surface	2	Image 1	1	18
27.2548		Surface	2	Image 1	1	19
25.3713		Surface	2	Image 1	1	20
28.4582		Surface	2	Image 1	1	22
27.5018		Surface	2	Image 1	1	23
Naive - field 6
Intensity Mean	Unit	Category	Channel	Image	Time	ID
37.1833		Surface	2	Image 1	1	0
51.0956		Surface	2	Image 1	1	2
32.922		Surface	2	Image 1	1	3
31.3105		Surface	2	Image 1	1	4
29.7614		Surface	2	Image 1	1	10
37.5868		Surface	2	Image 1	1	12
31.7703		Surface	2	Image 1	1	13
30.3357		Surface	2	Image 1	1	15
30.3134		Surface	2	Image 1	1	16
37.5629		Surface	2	Image 1	1	17
36.2116		Surface	2	Image 1	1	18
32.3632		Surface	2	Image 1	1	19
35.6185		Surface	2	Image 1	1	20
Naive - field 7
Intensity Mean	Unit	Category	Channel	Image	Time	ID
45.1497		Surface	2	Image 1	1	0
41.4107		Surface	2	Image 1	1	2
30.8737		Surface	2	Image 1	1	3
35.1564		Surface	2	Image 1	1	4
30.4888		Surface	2	Image 1	1	5
39.2684		Surface	2	Image 1	1	10
22.7778		Surface	2	Image 1	1	11
34.5951		Surface	2	Image 1	1	14
23.2607		Surface	2	Image 1	1	17
27.4877		Surface	2	Image 1	1	18
41.5822		Surface	2	Image 1	1	22
29.8477		Surface	2	Image 1	1	39
33.5674		Surface	2	Image 1	1	40
28.1679		Surface	2	Image 1	1	43
24.7943		Surface	2	Image 1	1	44
28.3571		Surface	2	Image 1	1	45
34.0017		Surface	2	Image 1	1	46
29.1163		Surface	2	Image 1	1	47
Challenge - field 1
Intensity Mean	Unit	Category	Channel	Image	Time	ID
73.2397		Surface	2	Image 1	1	37
101.334		Surface	2	Image 1	1	155
70.4945		Surface	2	Image 1	1	274
95.8839		Surface	2	Image 1	1	302
93.1747		Surface	2	Image 1	1	322
78.9162		Surface	2	Image 1	1	384
100.932		Surface	2	Image 1	1	413
79.3539		Surface	2	Image 1	1	420
102.577		Surface	2	Image 1	1	423
92.5283		Surface	2	Image 1	1	450
Challenge - field 2
Intensity Mean	Unit	Category	Channel	Image	Time	ID
101.621		Surface	2	Image 1	1	5
92.9163		Surface	2	Image 1	1	6
103.432		Surface	2	Image 1	1	54
62.081		Surface	2	Image 1	1	83
97.9533		Surface	2	Image 1	1	155
88.2596		Surface	2	Image 1	1	212
96.3055		Surface	2	Image 1	1	255
92.7388		Surface	2	Image 1	1	308
88.5799		Surface	2	Image 1	1	324
102.642		Surface	2	Image 1	1	340
Challenge - field 3
Intensity Mean	Unit	Category	Channel	Image	Time	ID
106.563		Surface	2	Image 1	1	0
84.8432		Surface	2	Image 1	1	2
100.222		Surface	2	Image 1	1	3
94.5181		Surface	2	Image 1	1	4
92.4964		Surface	2	Image 1	1	7
86.5946		Surface	2	Image 1	1	12
94.6877		Surface	2	Image 1	1	14
84.08		Surface	2	Image 1	1	21
94.2667		Surface	2	Image 1	1	22
79.6839		Surface	2	Image 1	1	23
84.9522		Surface	2	Image 1	1	25
92.4306		Surface	2	Image 1	1	28
96.5985		Surface	2	Image 1	1	29
86.3315		Surface	2	Image 1	1	30
79.7768		Surface	2	Image 1	1	32
73.9522		Surface	2	Image 1	1	38
53.9183		Surface	2	Image 1	1	39
84.598		Surface	2	Image 1	1	41
71.8208		Surface	2	Image 1	1	42
Challenge - field 4
Intensity Mean	Unit	Category	Channel	Image	Time	ID
85.9372		Surface	2	Image 1	1	4
79.2079		Surface	2	Image 1	1	13
98.2424		Surface	2	Image 1	1	16
70.1985		Surface	2	Image 1	1	19
68.16		Surface	2	Image 1	1	20
84.1495		Surface	2	Image 1	1	21
97.5426		Surface	2	Image 1	1	22
88.7582		Surface	2	Image 1	1	24
79.1115		Surface	2	Image 1	1	25
76.8357		Surface	2	Image 1	1	27
66.7735		Surface	2	Image 1	1	28
59.0627		Surface	2	Image 1	1	29
88.7905		Surface	2	Image 1	1	30
88.673		Surface	2	Image 1	1	31
73.9937		Surface	2	Image 1	1	33
82.9511		Surface	2	Image 1	1	35
88.76		Surface	2	Image 1	1	36
66.3958		Surface	2	Image 1	1	37
87.5682		Surface	2	Image 1	1	38
88.9998		Surface	2	Image 1	1	39
102.735		Surface	2	Image 1	1	40
77.4095		Surface	2	Image 1	1	41
72.2811		Surface	2	Image 1	1	42
Challenge - field 5
Intensity Mean	Unit	Category	Channel	Image	Time	ID
76.0301		Surface	2	Image 1	1	25
52.1751		Surface	2	Image 1	1	33
61.9603		Surface	2	Image 1	1	37
62.2237		Surface	2	Image 1	1	39
71.4708		Surface	2	Image 1	1	47
52.041		Surface	2	Image 1	1	48
74.0008		Surface	2	Image 1	1	61
88.4016		Surface	2	Image 1	1	62
59.5141		Surface	2	Image 1	1	63
53.1403		Surface	2	Image 1	1	64
58.4328		Surface	2	Image 1	1	66
74.3914		Surface	2	Image 1	1	68
57.9226		Surface	2	Image 1	1	69
68.6706		Surface	2	Image 1	1	71
61.2548		Surface	2	Image 1	1	72
54.827		Surface	2	Image 1	1	73
54.3198		Surface	2	Image 1	1	74
62.5755		Surface	2	Image 1	1	75
55.9878		Surface	2	Image 1	1	76
Challenge - field 6
Intensity Mean	Unit	Category	Channel	Image	Time	ID
89.8036		Surface	2	Image 1	1	10
55.87		Surface	2	Image 1	1	15
74.3452		Surface	2	Image 1	1	18
71.8134		Surface	2	Image 1	1	23
79.8693		Surface	2	Image 1	1	24
52.1055		Surface	2	Image 1	1	27
80.8535		Surface	2	Image 1	1	28
56.8867		Surface	2	Image 1	1	29
54.1872		Surface	2	Image 1	1	30
57.2641		Surface	2	Image 1	1	37
45.4471		Surface	2	Image 1	1	78
Challenge - field 7
Intensity Mean	Unit	Category	Channel	Image	Time	ID
81.0974		Surface	2	Image 1	1	0
73.4314		Surface	2	Image 1	1	1
83.3342		Surface	2	Image 1	1	3
76.8746		Surface	2	Image 1	1	6
78.7632		Surface	2	Image 1	1	7
76.131		Surface	2	Image 1	1	8
80.8051		Surface	2	Image 1	1	9
89.0249		Surface	2	Image 1	1	10
82.8196		Surface	2	Image 1	1	13
83.0334		Surface	2	Image 1	1	14
74.2706		Surface	2	Image 1	1	15
82.6362		Surface	2	Image 1	1	16
79.2363		Surface	2	Image 1	1	18
